# Supplementary material for: Substitution of H Atoms in Unsaturated (Vinyl-Type) Carbocations by Cl or O Atoms
Source: Int J Mol Sci. 2023 Jun 27;24(13):10734. doi: 10.3390/ijms241310734 (PMC10341854; doi:10.3390/ijms241310734)
Supplement: Supplementary file 1 [file ijms-24-10734-s001.zip]

Archive with 1 entries (1 files):
- ijms-2411984-supplementary.pdf
